# Supplementary material for: The transcriptome of Candida albicans mitochondria and the evolution of organellar transcription units in yeasts
Source: BMC Genomics. 2015 Oct 21;16:827. doi: 10.1186/s12864-015-2078-z (PMC4618339; doi:10.1186/s12864-015-2078-z)
Supplement: Additional file 2: Table S2. — Promoters and promoter-like sequences in C. albicans mtDNA. Promoters of the primary transcription units are highlighted. In the “support” column “none” means that a consensus nonanucleotide is present, but no transcriptional activity can be reliably attributed to the promoter, “reads” means that there is an increased number of reads mapping downstream of the promoter, “reads and 5’-RACE” means promoters confirmed independently (Fig. 4). The second copy of inverted repeat (IRb) is omitted, as in Fig. 2b. (XLSX 9 kb) [file 12864_2015_2078_MOESM2_ESM.xlsx]

## Sheet: Table S2
Position (nucleotide +1)	Orientation	Note	Support	nonanucleotide
35	forward	Transcription Unit 1 promoter, non-canonical	reads and 5' RACE	ATAAAGGAG
3143	reverse	RNL reverse, inside TU1	none	TTATAGGTA
3377	reverse	Inside TU1, COX2 antisense	reads	ACATAGGTA
4524	forward	Inside TU1, upstream of NAD1	none	TTATAGGTA
5968	forward	Unannotated IR transcript 1, forward	reads	TTATAGGTA
7314	reverse	Unannotated IR transcript 1, reverse	reads	GTATAGGTA
9085	reverse	Unannotated IR transcript 2	reads	TTATAGGTA
9437	reverse	between COX3 and unannotated transcript 2	none	ATATAGGTA
9791	reverse	Downstream of COX3	none	TTATAGGTA
10854	reverse	Transcription Unit 2 promoter	reads and 5' RACE	TAATAGGTA
11425	forward	Upstream of the Transcription Unit 3 promoter, secondary	reads	ATATAGGTA
11518	forward	Transcription Unit 3 promoter	reads and 5' RACE	TTATAGGTA
11963	reverse	At the end of TU3, antisense	reads	TTATAGGTA
12356	reverse	Between ATP9 and TU3, antisense	none	TTATAGGTA
12824	reverse	Inside TU4, booster (?)	reads	ATATAGGTA
14292	reverse	Transcription Unit 4 promoter	reads and 5' RACE	TTATAGGTA
14692	forward	Transcription Unit 5 promoter	reads and 5' RACE	TTATAGGTA
15027	reverse	Inside TU5, COX1 antisense	reads	TTATAGGTA
16885	forward	Inside TU5, intronic, sense	none	TTATAGGTA
21055	forward	Inside TU5, booster (?)	reads	ATATAGGTA
21860	reverse	Inside TU5, NAD2 antisense	reads	TAATAGGTA
23925	forward	Transcription Unit 6 promoter	reads and 5' RACE	ATATAGGTA
26932	forward	Inside TU6, booster (?)	reads	GTATAGGTA
28542	forward	Between TU6 and TU7	none	TTATAGGTA
28964	forward	Between TU6 and TU7	none	ATATAGGTA
29540	forward	Transcription Unit 7 promoter, non-canonical	reads and 5' RACE	CTCCTTATA
31485	forward	Inside TU7, booster (?)	reads	ATATAGGTA
31918	forward	Transcription Unit 8 promoter	reads and 5' RACE	ATATAGGTA
32316	reverse	Inside TU8, NAD4 antisense	reads	TTAAAGGTA
33179	forward	Inside TU8, sense	none	ATATAGGTA
