# Supplementary material for: The transcriptome of Candida albicans mitochondria and the evolution of organellar transcription units in yeasts
Source: BMC Genomics. 2015 Oct 21;16:827. doi: 10.1186/s12864-015-2078-z (PMC4618339; doi:10.1186/s12864-015-2078-z)
Supplement: Additional file 3: Table S3. — RPKM values of C. albicans mitochondrial transcripts. RNA preparations from purified mitochondria were used, reads were mapped to the reference genome with the second repeat (IRb) removed to ensure unambiguous mapping of transcripts originating in repeat regions. (XLSX 9 kb) [file 12864_2015_2078_MOESM3_ESM.xlsx]

## Sheet: Table S3
Protein coding genes			rRNA and tRNA genes
Gene	RPKM		Gene	RPKM
COX2	1370.16		rnl	15162
NAD6	715.7		tA(UGC)mt	771673
NAD1	527.69		tN(GUU)mt	114974
COX3	187.37		tK(UUU)mt	252119
ATP9	3870.18		tL(UAA)mt	334837
ATP6	600.77		tY(GUA)mt	1.87396e+06
ATP8	124.75		tH(GUG)mt	20611.9
COX1	2345.73		tT(UGU)mt	301311
NAD2	130.3		tE(UUC)mt	13434.9
NAD3	14.11		tI(GAU)mt	5574.2
COB	745.35		tP(UGG)mt	27598
NAD4L	42.3		tC(GCA)mt	186135
NAD5	227.83		tG(UCC)mt	478313
NAD4	114.6		tR(UCU)mt	5530.14
			tV(UAC)mt	32166
			tW(UCA)mt	34514.8
			tF(GAA)mt	62660.7
			tR(ACG)mt	2090.51
			tM(CAU)mt1	25721.2
			rns	16309.8
			tQ(UUG)mt	20793.1
			tD(GUC)mt	267959
			tS(GCU)mt	1.34273e+06
			tS(UGA)mt	20094.1
			tL(UAG)mt	886.27
			tM(CAU)mt2	2448.01
