# Supplementary material for: The transcriptome of Candida albicans mitochondria and the evolution of organellar transcription units in yeasts
Source: BMC Genomics. 2015 Oct 21;16:827. doi: 10.1186/s12864-015-2078-z (PMC4618339; doi:10.1186/s12864-015-2078-z)
Supplement: Additional file 4: Table S4. — GC-rich elements in C. albicans mtDNA. OpenDocument (ISO/IEC 26300) spreadsheet format. Colors denote different hairpin structure types, as in Fig. 8a. The second copy of inverted repeat (IRb) is omitted. (XLSX 9 kb) [file 12864_2015_2078_MOESM4_ESM.xlsx]

## Sheet: Table S4
Name	Location
TU1 (rnl) DHE	3064..3116
TU1 end	5508..5535
UT1 DHE	5912..5938
UT1	5920..5977
UT1 DHE	6015..6053
UT1 end	6169..6282,
UT2 DHE END	8132..8216
UT2 DHE 2	8645..8683
UT2 DHE	9141..9192
TU2 end	9638..9687
TU2 DHE	9643..9677
TU2 3'	9865..9908
TU2 DHE with insertion	10885..10957
TU3 DHE with insertion	11375..11471
TU3 DHE END	12070..12111
TU3 DHE END with insertion	12162..12284
TU4 DHE END antisense	12401..12440
TU4 tRNA-Ile	12863..12844
TU4 ATP6/8 bicistron intergenic	13710..13742
TU4 DHE	14334..14369
TU5 DHE with insertion	14552..14678
TU5 tRNA-Arg	20942..20966
TU5 DHE R	21365..21403
TU5 DHE END	23249..23289
TU6 DHE	23797..23834
TU6 trnM DHE	26825..26892
TU6 DHE DOWN	28480..28547
TU6 end	28581..28695
TU6/7 ?	28922..28952
TU6/7 DHE	29056..29092
TU6/7	29254..29286
TU7	29479..29502
TU7 2	31771..31895
TU8 DHE	31868..31920
IRa/TU4 TU8/IRb site	12400-TU4, 33560-TU8
Legend:
DHE
DHE w. insertion
single hairpin
