# Supplementary material for: The transcriptome of Candida albicans mitochondria and the evolution of organellar transcription units in yeasts
Source: BMC Genomics. 2015 Oct 21;16:827. doi: 10.1186/s12864-015-2078-z (PMC4618339; doi:10.1186/s12864-015-2078-z)
Supplement: Additional file 5: Table S5. — Primers, oligonucleotide probes and cloned PCR product probes used in this work. (XLSX 14 kb) [file 12864_2015_2078_MOESM5_ESM.xlsx]

## Sheet: Table S5
PCR primers for cloning
name	Sequence (5'-3')	notes	annealing position (5', in mtDNA reference)
NAD1-F	CAGCCTGCAGGTAGCCTTCTTAACTGTAGC	forward primer for cloning NAD1 gene fragment intopYIplac211	4619
NAD1-R	CAGCGGATCCTACGCAGGTACAGCTATAGC	reverse primer for cloning NAD1 gene fragment into pYIplac211	5453
NAD2-F	CAGCCTGCAGATGGTAGTACACATTACTACG	forward primer for cloning NAD2 gene fragment into pYIplac211	21422
NAD2-R	CAGCGGATCCTGTACTATTAATAGGTGTTGC	reverse primer for cloning NAD2 gene fragment into pYIplac211	22733
NAD3-F	CAGCCTGCAGTTAGCACCTATAGTAGCTGG	forward primer for cloning NAD3 gene fragment into pYIplac211	22870
NAD3-R	CAGCGGATCCTCCTTATCATAACTACGCTC	reverse primer for cloning NAD3 gene fragment into pYIplac211	23182
NAD4L-F	CAGCCTGCAGGCTGTTATTACTACATTACTCAC	forward primer for cloning NAD4L gene fragment into pYIplac211	29576
NAD4L-R	CAGCGGATCCTAGATACTATGTCCGATAGTACC	reverse primer for cloning NAD4L gene fragment into pYIplac211	29801
NAD4-F	CAGCCTGCAGCCTTATCTTAGCAGGTGTATC	forward primer for cloning NAD4 gene fragment into pYIplac211	32137
NAD4-R	CAGCGGATCCCACGATATGTACAATCACTAG	reverse primer for cloning NAD4 gene fragment into pYIplac211	33351
NAD5-F	CAGCCTGCAGTGAAGAGCCTGTAACTATCC	forward primer for cloning NAD5 gene fragment into pYIplac211	29847
NAD5-R	CAGCGGATCCCTACTTACACCAGTAGAACC	reverse primer for cloning NAD5 gene fragment into pYIplac211	31402
NAD6-M-F	CAGCCTGCAGCCAAGTTAGTGCTCTAATCC	forward primer for cloning NAD6 gene fragment into pJET1.2	3856
NAD6-M-R	CAGCGGATCCAGCTACAGTTAAGAAGGCTAC	reverse primer for cloning NAD6 gene fragment into pJET1.2	4619
COX1-E2-F	CAGCCTGCAGCCTCTATCATCAATTAGTGC	forward primer for cloning 2nd exon of COX1 gene fragment into pYIplac211	16357
COX1-E2-R	CAGCGGATCCTGCTCGTATAAGATAGGATC	reverse primer for cloning 2nd exon of COX1 gene fragment into pYIplac211	16645
COX2-F	CCGCCCTGCAGgataagactagatgtacctacacc	forward primer for cloning COX2 gene fragment into pYIplac211	3277
COX2-R	CCGCCGGATCCctagaattgaactaggatcaatgc	reverse primer for cloning COX2 gene fragment into pYIplac211	4040
COX3-F	CCGCCCTGCAGatagttgtctccgcacctacat	forward primer for cloning COX3 gene fragment into pYIplac211	9999
COX3-R	CCGCCGGATCCcatcctttccacttagtaggtc	reverse primer for cloning COX3 gene fragment into pYIplac211	10684
COB-F	CCGCCCTGCAGgatagcccacaacctagtag	forward primer for cloning COB gene fragment into pYIplac211	24051
COB-R	CCGCCGGATCCttaactcttgtctgtgttcc	reverse primer for cloning COB gene fragment into pYIplac211	26785
RNL-F	CAGCCTGCAGGTAGATAATCGGGCCTATAAC	forward primer for cloning RNL gene fragment into pYIplac211	1043
RNL-R	CAGCGGATCCtgacgatatcaactctctagc	reverse primer for cloning RNL gene fragment into pYIplac211	2433
RNS-F	CCGCCCTGCAGgatgtaggttcagatctaacgc	forward primer for cloning RNS gene fragment into pYIplac211	27033
RNS-R	CCGCCGGATCCataaatcccgagcatgttccca	reverse primer for cloning RNS gene fragment into pYIplac211	28435
Oligonucleotide hybridization probes
name	Sequence (5'-3')	notes
ATP6	GGTACAATACCTCCGATAAATCCTAAGATAGATGATGACATTAAG	oligonucleotide hybridization probe for ATP6 transcript	13010
ATP8	GCACTTAAATATAATAATATTGATACAGCTGCAATACCTGTAG	oligonucleotide hybridization probe for ATP8 transcript	13824
ATP9	CGGCACCTCCTAATCCTAATGTGGCGATACTAGCACC	oligonucleotide hybridization probe for ATP9 transcript	12633
Adapter and primers for 5'-RACE
name	Sequence (5'-3')	notes
Adapter	CGACTGGAGCACGAGGACACTGACATGGACTGAAGGAGTAGAAA	Last 3 nt (red) are RNA, the remaining nt are DNA
GR5	CGACTGGAGCACGAGGACACTGA	Adapter
GR5N	GGACACTGACATGGACTGAAGGAGTA	Adapter, nested
GSP1	CTCCCTTACCACTTTCCCTCACGG	RNL, TU1	313
GSPN1	CCCTCACCGGTATTTTTATTATCCC	RNL, TU1 nested	198
GSP2	CCTTGGTTAAGTCCACGTTTAACTGC	COX3a, TU2	10470
GSPN2	GCGATATAACCATGAGCTGTAAGACC	COX3a, TU2 nested	10602
GSP3	CAAAACGAATGCTCTGCCTATTGAGC	tRNA-Thr. TU3	11789
GSPN3	GCCACATACGGGAATTCTACCCTTG	tRNA-His, TU3 nested	11716
GSP4	CAGGTTGAGAGGACTCGAACCCC	tRNA-Pro, TU4	13946
GSPN4	CGTTACCAATTACGATACAACCTGAG	tRNA-Pro, TU4 nested	13994
GSP5	CGAGCAAAGGCCATATCTACTGCAC	COX1, TU5	15042
GSP5N	GCTATAGCATGTCCAGTTACTAACACG	COX1, TU5 nested	14944
GSP6	GAAGAAGAATGAGGCACCATTAGCATG	COB, TU6	24240
GSPN6	CATAATATGCTCTACAGAGTCGAAAGC	COB, TU6 nested	24177
GSP7	CCTAAATGGATAGTTACAGGCTCTTC	NAD5, TU7	29848
GSPN7	CGATAGCTGATTCAGCACCGGCTAG	NAD4L, TU7 nested	29741
GSP8	GACTACGAGTATACTAGCGACAAG	NAD4, TU8	32201
GSPN8	GATTAATGGGATTCGAACCCATAAGG	tRNA-Leu, TU8 nested	32060
GSPrns	CACGGAGTATAGGTCTAAGGCTAG	RNS, TU6 internal	27186
GSPNrns	CTTACTACTCACCTGTACAC	RNS, TU6 internal nested	27126
GSPnad2	GTAACATTCGACGCAAGGTG	NAD2, TU5 internal	21466
GSPNnad2	GAACCATTATCTTAGACGTG	NAD2, TU5 internal nested	21189
RT-PCR primers
name	Sequence (5'-3')	notes
RNLE1-F	CAGGTGATTTCTTCAGCATAG	forward primer in the 3' region of 1st exon ofRNL	2048
RNLE3-R	AGTCCTACCCTTCACAGTTG	reverse primer in the 5' region of 3rd exon ofRNL	2823
rnlF	AACTGTGAAGGGTAGGAC	primers for RT analysis of TUs	2824
rnsF	CGCACTAATCACTCATCA	primers for RT analysis of TUs	28323
COX1F	GAGAATGAGCGTGAAGAA	primers for RT analysis of TUs	20774
NAD3F1	AGGACCTTTTGAATGTGGA	primers for RT analysis of TUs	22947
NAD3F2	GAGCGTAGTTATGATAAGG	primers for RT analysis of TUs	23182
Nad5FW	CAGCTATATTAGTATATG	primers for RT analysis of TUs	32223
tRNASer1FW	GGCTATTTGCTATATAGTCC	primers for RT analysis of TUs	31673
tRNASer2FW	GACTGAGTGGTTTAAGGTG	primers for RT analysis of TUs	31933
COBf	CCATTCTATGCTATACTTCG	primers for RT analysis of TUs	26473
NAD6rv	GGCACCTACATATACTAAGA	primers for RT analysis of TUs	4276
NAD4Lrev	GCACCGGCTAGTATAATAA	primers for RT analysis of TUs	29733
tRNAValR	GAACCATTATCTTAGACGTG	primers for RT analysis of TUs	21189
COBrev1	CTGAAGCTATTTGGATGAC	primers for RT analysis of TUs	24117
COBrev2	GAGGCACCATTAGCATGA	primers for RT analysis of TUs	24239
tRNASer1RV	GGACTATATAGCAAATAGCC	primers for RT analysis of TUs	31673
NAD4Rv	GATATCAGCGATACCGTCAC	primers for RT analysis of TUs	32271
tRNAMetRV	GATAGACTCGAACTACCATG	primers for RT analysis of TUs	33530
rnsRV	CTTACTACTCACCTGTACAC	primers for RT analysis of TUs	27126
NAD2RV	GTAACATTCGACGCAAGGTG	primers for RT analysis of TUs	21466
Cloned PCR product probes
name	forward primer	reverse primer	vector
COX1 Exon2	COX1-E2-F	COX1-E2-R	Ycplac211
COX2	COX2-F	COX2-R	Ycplac211
COX3	COX3-F	COX3-R	Ycplac211
COB	COB-F	COB-R	Ycplac211
RNL	RNL-F	RNL-R	Ycplac211
RNS	RNS-F	RNS-R	Ycplac211
NAD1	NAD1-F	NAD1-R	Ycplac211
NAD2	NAD2-F	NAD2-R	Ycplac211
NAD3	NAD3-F	NAD3-R	Ycplac211
NAD4	NAD4-F	NAD4-R	Ycplac211
NAD4L	NAD4L-F	NAD4L-R	Ycplac211
NAD5	NAD5-F	NAD5-R	Ycplac211
NAD6	NAD6-M-F	NAD6-M-R	pJET1.2
