# Supplementary material for: The transcriptome of Candida albicans mitochondria and the evolution of organellar transcription units in yeasts
Source: BMC Genomics. 2015 Oct 21;16:827. doi: 10.1186/s12864-015-2078-z (PMC4618339; doi:10.1186/s12864-015-2078-z)
Supplement: Additional file 6: Table S6. — Mitochondrial genome sequences used in the evolutionary comparisons. Genome size, accession numbers, number of introns, and references are provided. (XLSX 14 kb) [file 12864_2015_2078_MOESM6_ESM.xlsx]

## Sheet: Table S6
Species	Strain	Genome size	Gene	introns	GenBank Accession No	Reference
Yarrowia lipolytica	CBS 599	47895	cob	4	KC993177	Zemanova,J., Brejova,B. and Nosek,J. Comparative analysis of mitochondrial genomes in yeast species.
			cox1	8
			cox3	1
			nad1	1
			nad5	2
Candida santjacobensis	CBS 8183	64525	cob	1	KC993178	Zemanova,J., Brejova,B. and Nosek,J. Comparative analysis of mitochondrial genomes in yeast species.
			cox1	3
			nad5	1
Candida salmanticensis	CBS 5121	27812	cob	1	HQ267969	Valach M, Farkas Z, Fricova D, Kovac J, Brejova B, et al. (2011) Evolution of linear chromosomes and multipartite genomes in yeast mitochondria. Nucleic Acids Res 39: 4202–4219.
			cox1	1
			nad5	1
Candida norvegica	CBS 2874	42180	cob	1	KF017573	Zemanova,J., Brejova,B. and Nosek,J. Comparative analysis of mitochondrial genomes in yeast species.
			rnl	2
			cox1	4
			atp6	1
Candida vartiovaarae	CBS 4289	33201	cox1	2	KC993190	Zemanova,J., Brejova,B. and Nosek,J. Comparative analysis of mitochondrial genomes in yeast species.
			rnl	1
Candida tropicalis	CBS 94	54610	cox1	4	KC993185	Zemanova,J., Brejova,B. and Nosek,J. Comparative analysis of mitochondrial genomes in yeast species.
Candida sojae	CBS 7871	39415	cox1	2	EF468347	Valach,M., Pfeiffer,I. and Nosek,J. Complete mtDNA sequence of the yeast Candida sojae. (unpublished)
Candida saraburiensis	KU-Xs13	32135	cob	1	KC993174	Zemanova,J., Brejova,B. and Nosek,J. Comparative analysis of mitochondrial genomes in yeast species.
			cox1	3
			rnl	1
Candida oxycetoniae	AS2.3656	62593	cob	2	KC993187	Zemanova,J., Brejova,B. and Nosek,J. Comparative analysis of mitochondrial genomes in yeast species.
			cox1	4
Candida orthopsilosis	MCO456	22528	cob	1	AY962590	Nucleic Acids Res. 34 (8), 2472-2481 (2006)
			cox1	1
Candida maltosa	CBS 5611	62949	cob	2	EU267175	Complete mtDNA sequence of the yeast Candida maltosa (unpublished)
			cox1	2
			rnl	2
Candida jiufengensis	AS2.3688	29672	cob	1	GU136397	Valach M, Farkas Z, Fricova D, Kovac J, Brejova B, et al. (2011) Evolution of linear chromosomes and multipartite genomes in yeast mitochondria. Nucleic Acids Res 39: 4202–4219.
			cox1	6
			rnl	2
Candida corydali	NRRL Y-27910	46389	cob	4	KC993198	Pfeiffer,I., Hegedusova,E., Brejova,B. and Nosek,J. Comparative analysis of mitochondrial genomes in yeast species
			cox1	9
			nad5	1
			rnl	2
Candida blackwellae	AS2.3639	32053	cox1	1	KC993199	Pfeiffer,I., Hegedusova,E., Brejova,B. and Nosek,J. Comparative analysis of mitochondrial genomes in yeast species
			rnl	1
Candida alai	NRRL:Y-27739	30368	cox1	1	HQ267968	Valach M, Farkas Z, Fricova D, Kovac J, Brejova B, et al. (2011) Evolution of linear chromosomes and multipartite genomes in yeast mitochondria. Nucleic Acids Res 39: 4202–4219.
Candida albicans	SC5314	40420	cob	2	AF285261*	Anderson JB, Wickens C, Khan M, Cowen LE, Federspiel N, et al. (2001) Infrequent genetic exchange and recombination in the mitochondrial genome of Candida albicans. J Bacteriol 183: 865–872. doi:10.1128/JB.183.3.865-872.2001.
			cox1	4
			rnl	2
